# Supplementary material for: Recombinant Human CD19 in CHO-K1 Cells: Glycosylation Patterns as a Quality Attribute of High Yield Processes
Source: Int J Mol Sci. 2023 Jun 30;24(13):10891. doi: 10.3390/ijms241310891 (PMC10341778; doi:10.3390/ijms241310891)
Supplement: Supplementary file 1 [file ijms-24-10891-s001.zip]

Archive with 1 entries (1 files):
- ijms-2440028-supplementary.pdf
